# Supplementary material for: Rab GTPases and phosphoinositides fine-tune SNAREs dependent targeting specificity of intracellular vesicle traffic
Source: Nat Commun. 2024 Mar 20;15:2508. doi: 10.1038/s41467-024-46678-x (PMC10954720; doi:10.1038/s41467-024-46678-x)
Supplement: Supplementary file 4 — Source Data [file 41467_2024_46678_MOESM4_ESM.xlsx]

## Sheet: Fig.1
	Fig.1a
	4-EE-SNARE or 4-LE-SNARE
	Marker	PLs	Value
	APPL1	4EE	2.0368	n=3
	APPL1	4EE	0.959167
	APPL1	4EE	1.83836
	APPL1	4LE	0.50426	n=4
	APPL1	4LE	0.23274
	APPL1	4LE	0.474609
	APPL1	4LE	1.10026
	APPL1	4EE+4LE	0.501646	n=4
	APPL1	4EE+4LE	0.827516
	APPL1	4EE+4LE	0.543884
	APPL1	4EE+4LE	0.456705
	EEA1	4EE	1.7995	n=6
	EEA1	4EE	2.27146
	EEA1	4EE	1.97106
	EEA1	4EE	1.81252
	EEA1	4EE	2.39401
	EEA1	4EE	1.06597
	EEA1	4LE	1.04622	n=7
	EEA1	4LE	1.82549
	EEA1	4LE	2.02831
	EEA1	4LE	1.12346
	EEA1	4LE	0.77887
	EEA1	4LE	1.05567
	EEA1	4LE	1.50552
	EEA1	4EE+4LE	2.17966	n=3
	EEA1	4EE+4LE	3.29722
	EEA1	4EE+4LE	2.70998
	Tfn	4EE	3.42848	n=9
	Tfn	4EE	2.04601
	Tfn	4EE	1.6444
	Tfn	4EE	3.47226
	Tfn	4EE	1.55966
	Tfn	4EE	1.79246
	Tfn	4EE	1.59134
	Tfn	4EE	1.31863
	Tfn	4EE	1.91813
	Tfn	4LE	1.20812	n=6
	Tfn	4LE	1.11667
	Tfn	4LE	0.264266
	Tfn	4LE	0.571408
	Tfn	4LE	2.61168
	Tfn	4LE	1.83845
	Tfn	4EE+4LE	1.6546	n=3
	Tfn	4EE+4LE	1.51919
	Tfn	4EE+4LE	3.26267
	MPR	4EE	2.14573	n=4
	MPR	4EE	2.19764
	MPR	4EE	2.32252
	MPR	4EE	1.98428
	MPR	4LE	1.84127	n=3
	MPR	4LE	0.661425
	MPR	4LE	1.68212
	MPR	4EE+4LE	3.54261	n=3
	MPR	4EE+4LE	4.27858
	MPR	4EE+4LE	3.97823
	LBPA	4EE	1.57901	n=3
	LBPA	4EE	1.18169
	LBPA	4EE	1.13245
	LBPA	4LE	1.03342	n=5
	LBPA	4LE	2.38413
	LBPA	4LE	3.62384
	LBPA	4LE	3.77487
	LBPA	4LE	4.98695
	LBPA	4EE+4LE	1.95887	n=4
	LBPA	4EE+4LE	5.03261
	LBPA	4EE+4LE	3.0607
	LBPA	4EE+4LE	4.0393
	LAMP1	4EE	1.85171	n=5
	LAMP1	4EE	1.20484
	LAMP1	4EE	1.3052
	LAMP1	4EE	1.54697
	LAMP1	4EE	1.55333
	LAMP1	4LE	4.17674	n=5
	LAMP1	4LE	3.06183
	LAMP1	4LE	4.64092
	LAMP1	4LE	2.02099
	LAMP1	4LE	3.72929
	LAMP1	4EE+4LE	3.31485	n=4
	LAMP1	4EE+4LE	1.91786
	LAMP1	4EE+4LE	1.69314
	LAMP1	4EE+4LE	2.31386
	golgin97	4EE	0.569531	n=5
	golgin97	4EE	0.359852
	golgin97	4EE	0.457788
	golgin97	4EE	0.58331
	golgin97	4EE	1.22593
	golgin97	4LE	2.09987	n=3
	golgin97	4LE	1.95488
	golgin97	4LE	0.2
	golgin97	4EE+4LE	0.652007	n=3
	golgin97	4EE+4LE	0.778096
	golgin97	4EE+4LE	0.592631

## Sheet: Fig.2
	Fig.2a					Fig.2b					Fig.2c					Fig.2d
	4-EE-SNARE + X% PtdInsPx					4-EE-SNARE or Syntaxin 6 +1% PtdIns(3)P					4-EE-SNARE +RabX (QL)					4-EE-SNARE or Syntaxin 6 +Rab5 (QL)
	Marker	PLs	Value			Marker	PLs	Value			Marker	PLs	Value			Marker	PLs	Value
	APPL1	0% PtdIns(3)P	3.00942	n=4		APPL1	4-EE-SNARE	0.769	n=3		APPL1	no Rab	3.00942	n=4		APPL1	4-EE-SNARE	2.44742	n=3
	APPL1	0% PtdIns(3)P	1.42201			APPL1	4-EE-SNARE	1.48267			APPL1	no Rab	1.42201			APPL1	4-EE-SNARE	3.53295
	APPL1	0% PtdIns(3)P	1.77058			APPL1	4-EE-SNARE	2.29398			APPL1	no Rab	1.77058			APPL1	4-EE-SNARE	2.27251
	APPL1	0% PtdIns(3)P	2.02632			APPL1	Syntaxin 6	0.67346	n=3		APPL1	no Rab	2.02632			APPL1	Syntaxin 6	2.02134	n=4
	APPL1	0.2% PtdIns(3)P	1.62832	n=3		APPL1	Syntaxin 6	1.39514			APPL1	Rab5QL	2.44742	n=3		APPL1	Syntaxin 6	1.69854
	APPL1	0.2% PtdIns(3)P	2.64316			APPL1	Syntaxin 6	1.33812			APPL1	Rab5QL	3.53295			APPL1	Syntaxin 6	1.59854
	APPL1	0.2% PtdIns(3)P	2.25155			EEA	4-EE-SNARE	0.985196	n=7		APPL1	Rab5QL	2.27251			APPL1	Syntaxin 6	0.45446
	APPL1	1% PtdIns(3)P	0.769	n=3		EEA	4-EE-SNARE	1.76826			APPL1	Rab7QL	2.36545	n=4		EEA1	4-EE-SNARE	0.78369	n=5
	APPL1	1% PtdIns(3)P	1.48267			EEA	4-EE-SNARE	3.3915			APPL1	Rab7QL	1.23655			EEA1	4-EE-SNARE	0.316
	APPL1	1% PtdIns(3)P	2.29398			EEA	4-EE-SNARE	1.19415			APPL1	Rab7QL	1.89654			EEA1	4-EE-SNARE	0.13458
	APPL1	1% PtdIns(5)P	2.89477	n=3		EEA	4-EE-SNARE	0			APPL1	Rab7QL	2.96543			EEA1	4-EE-SNARE	1.64199
	APPL1	1% PtdIns(5)P	3.03951			EEA	4-EE-SNARE	2.39454			EEA1	no Rab	2.40568	n=5		EEA1	4-EE-SNARE	2.2349
	APPL1	1% PtdIns(5)P	2.33812			EEA	4-EE-SNARE	1.68199			EEA1	no Rab	4.44876			EEA1	Syntaxin 6	0.97868	n=3
	EEA1	0% PtdIns(3)P	2.40568	n=5		EEA	Syntaxin 6	1.96541	n=4		EEA1	no Rab	3.58246			EEA1	Syntaxin 6	1.79347
	EEA1	0% PtdIns(3)P	4.44876			EEA	Syntaxin 6	2.55417			EEA1	no Rab	3.69442			EEA1	Syntaxin 6	2.00211
	EEA1	0% PtdIns(3)P	3.58246			EEA	Syntaxin 6	1.84568			EEA1	no Rab	4.59744			Tfn	4-EE-SNARE	0	n=7
	EEA1	0% PtdIns(3)P	3.69442			EEA	Syntaxin 6	2.29548			EEA1	Rab5QL	0.78369	n=5		Tfn	4-EE-SNARE	0.25785
	EEA1	0% PtdIns(3)P	4.59744			Tfn	4-EE-SNARE	1.51945	n=5		EEA1	Rab5QL	0.316			Tfn	4-EE-SNARE	1.41705
	EEA1	0.2% PtdIns(3)P	2.91393	n=5		Tfn	4-EE-SNARE	0			EEA1	Rab5QL	0.13458			Tfn	4-EE-SNARE	1.91086
	EEA1	0.2% PtdIns(3)P	3.06498			Tfn	4-EE-SNARE	2.36469			EEA1	Rab5QL	1.64199			Tfn	4-EE-SNARE	3.22203
	EEA1	0.2% PtdIns(3)P	3.23261			Tfn	4-EE-SNARE	0.759727			EEA1	Rab5QL	2.2349			Tfn	4-EE-SNARE	2.4729
	EEA1	0.2% PtdIns(3)P	1.37925			Tfn	4-EE-SNARE	1.83664			EEA1	Rab7QL	1.86542	n=3		Tfn	4-EE-SNARE	1.37582
	EEA1	0.2% PtdIns(3)P	0			Tfn	Syntaxin 6	0.773926	n=6		EEA1	Rab7QL	2.64199			Tfn	Syntaxin 6	1.46541	n=4
	EEA1	1% PtdIns(3)P	0.985196	n=7		Tfn	Syntaxin 6	1.62745			EEA1	Rab7QL	2.68971			Tfn	Syntaxin 6	2.63215
	EEA1	1% PtdIns(3)P	1.76826			Tfn	Syntaxin 6	2.88055			Tfn	no Rab	4.95462	n=8		Tfn	Syntaxin 6	1.63215
	EEA1	1% PtdIns(3)P	3.3915			Tfn	Syntaxin 6	1.56991			Tfn	no Rab	1.61688			Tfn	Syntaxin 6	0.87678
	EEA1	1% PtdIns(3)P	1.19415			Tfn	Syntaxin 6	0.962725			Tfn	no Rab	4.75914			MPR	4-EE-SNARE	2.78621	n=3
	EEA1	1% PtdIns(3)P	0			Tfn	Syntaxin 6	1.4496			Tfn	no Rab	3.45528			MPR	4-EE-SNARE	2.11974
	EEA1	1% PtdIns(3)P	2.39454			MPR	4-EE-SNARE	4.14436	n=4		Tfn	no Rab	1.61692			MPR	4-EE-SNARE	3.7062
	EEA1	1% PtdIns(3)P	1.68199			MPR	4-EE-SNARE	3.28865			Tfn	no Rab	2.93297			MPR	Syntaxin 6	3.12457	n=4
	EEA1	1% PtdIns(5)P	3.20758	n=3		MPR	4-EE-SNARE	1.8629			Tfn	no Rab	1.97061			MPR	Syntaxin 6	1.8842
	EEA1	1% PtdIns(5)P	2.55417			MPR	4-EE-SNARE	4.57305			Tfn	no Rab	1.72767			MPR	Syntaxin 6	2.4349
	EEA1	1% PtdIns(5)P	5.38768			MPR	Syntaxin 6	3.88663	n=4		Tfn	Rab5QL	0	n=7		MPR	Syntaxin 6	2.97801
	Tfn	0% PtdIns(3)P	4.95462	n=8		MPR	Syntaxin 6	2.56333			Tfn	Rab5QL	0.25785			LBPA	4-EE-SNARE	2.04299	n=5
	Tfn	0% PtdIns(3)P	1.61688			MPR	Syntaxin 6	3.63254			Tfn	Rab5QL	1.41705			LBPA	4-EE-SNARE	2.65015
	Tfn	0% PtdIns(3)P	4.75914			MPR	Syntaxin 6	2.91803			Tfn	Rab5QL	1.91086			LBPA	4-EE-SNARE	1.04567
	Tfn	0% PtdIns(3)P	3.45528			LBPA	4-EE-SNARE	2.25646	n=4		Tfn	Rab5QL	3.22203			LBPA	4-EE-SNARE	3.76079
	Tfn	0% PtdIns(3)P	1.61692			LBPA	4-EE-SNARE	0			Tfn	Rab5QL	2.4729			LBPA	4-EE-SNARE	1.88617
	Tfn	0% PtdIns(3)P	2.93297			LBPA	4-EE-SNARE	1.69235			Tfn	Rab5QL	1.37582			LBPA	Syntaxin 6	0.76346	n=3
	Tfn	0% PtdIns(3)P	1.97061			LBPA	4-EE-SNARE	2.06838			Tfn	Rab7QL	3.22203	n=3		LBPA	Syntaxin 6	2.06079
	Tfn	0% PtdIns(3)P	1.72767			LBPA	Syntaxin 6	1.84881	n=3		Tfn	Rab7QL	2.4729			LBPA	Syntaxin 6	1.84144
	Tfn	0.2% PtdIns(3)P	4.50333	n=5		LBPA	Syntaxin 6	0.987543			Tfn	Rab7QL	1.37582			LAMP1	4-EE-SNARE	0.453	n=3
	Tfn	0.2% PtdIns(3)P	2.37083			LBPA	Syntaxin 6	1.96544			MPR	no Rab	2.63476	n=3		LAMP1	4-EE-SNARE	1.15324
	Tfn	0.2% PtdIns(3)P	5.98765			LAMP1	4-EE-SNARE	2.38386	n=3		MPR	no Rab	3.74138			LAMP1	4-EE-SNARE	1.98749
	Tfn	0.2% PtdIns(3)P	1.90728			LAMP1	4-EE-SNARE	2.0758			MPR	no Rab	1.90069			LAMP1	Syntaxin 6	0.87993	n=3
	Tfn	0.2% PtdIns(3)P	2.43319			LAMP1	4-EE-SNARE	2.59479			MPR	Rab5QL	2.78621	n=5		LAMP1	Syntaxin 6	1.15324
	Tfn	1% PtdIns(3)P	1.51945	n=5		LAMP1	Syntaxin 6	2.72988	n=4		MPR	Rab5QL	2.11974			LAMP1	Syntaxin 6	1.02187
	Tfn	1% PtdIns(3)P	0			LAMP1	Syntaxin 6	3.12286			MPR	Rab5QL	3.7062
	Tfn	1% PtdIns(3)P	2.36469			LAMP1	Syntaxin 6	3.88717			MPR	Rab5QL	1.17801
	Tfn	1% PtdIns(3)P	0.759727			LAMP1	Syntaxin 6	2.212			MPR	Rab5QL	2.13623
	Tfn	1% PtdIns(3)P	1.83664								MPR	Rab7QL	3.5062	n=3
	Tfn	1% PtdIns(5)P	2.89261	n=6							MPR	Rab7QL	3.17801
	Tfn	1% PtdIns(5)P	2.62745								MPR	Rab7QL	2.13623
	Tfn	1% PtdIns(5)P	3.88055								LBPA	no Rab	1.07356	n=4
	Tfn	1% PtdIns(5)P	1.56991								LBPA	no Rab	1.34895
	Tfn	1% PtdIns(5)P	0.962725								LBPA	no Rab	2.06838
	Tfn	1% PtdIns(5)P	1.4496								LBPA	no Rab	1.46579
	MPR	0% PtdIns(3)P	2.63476	n=3							LBPA	Rab5QL	2.04299	n=5
	MPR	0% PtdIns(3)P	3.74138								LBPA	Rab5QL	2.65015
	MPR	0% PtdIns(3)P	1.90069								LBPA	Rab5QL	1.04567
	MPR	0.2% PtdIns(3)P	2.25136	n=4							LBPA	Rab5QL	3.76079
	MPR	0.2% PtdIns(3)P	3.25653								LBPA	Rab5QL	1.88617
	MPR	0.2% PtdIns(3)P	2.87834								LBPA	Rab7QL	1.3174	n=3
	MPR	0.2% PtdIns(3)P	3.0129								LBPA	Rab7QL	1.76079
	MPR	1% PtdIns(3)P	4.14436	n=4							LBPA	Rab7QL	1.88617
	MPR	1% PtdIns(3)P	3.28865								LAMP1	no Rab	2.03775	n=3
	MPR	1% PtdIns(3)P	1.8629								LAMP1	no Rab	0.1476
	MPR	1% PtdIns(3)P	4.57305								LAMP1	no Rab	1.00443
	MPR	1% PtdIns(5)P	3.88663	n=4							LAMP1	Rab5QL	0.453	n=3
	MPR	1% PtdIns(5)P	1.56333								LAMP1	Rab5QL	1.15324
	MPR	1% PtdIns(5)P	3.04031								LAMP1	Rab5QL	1.98749
	MPR	1% PtdIns(5)P	3.57068								LAMP1	Rab7QL	2.547	n=4
	LBPA	0% PtdIns(3)P	1.07356	n=4							LAMP1	Rab7QL	3.15324
	LBPA	0% PtdIns(3)P	1.34895								LAMP1	Rab7QL	2.98749
	LBPA	0% PtdIns(3)P	2.06838								LAMP1	Rab7QL	1.67543
	LBPA	0% PtdIns(3)P	1.46579
	LBPA	0.2% PtdIns(3)P	2.77838	n=4
	LBPA	0.2% PtdIns(3)P	0.564109
	LBPA	0.2% PtdIns(3)P	0
	LBPA	0.2% PtdIns(3)P	1.01725
	LBPA	1% PtdIns(3)P	2.25646	n=4
	LBPA	1% PtdIns(3)P	0
	LBPA	1% PtdIns(3)P	1.69235
	LBPA	1% PtdIns(3)P	2.06838
	LBPA	1% PtdIns(5)P	1.84313	n=3
	LBPA	1% PtdIns(5)P	2.69791
	LBPA	1% PtdIns(5)P	1.30632
	LAMP1	0% PtdIns(3)P	2.03775	n=3
	LAMP1	0% PtdIns(3)P	0.1476
	LAMP1	0% PtdIns(3)P	1.00443
	LAMP1	0.2% PtdIns(3)P	2.4326	n=3
	LAMP1	0.2% PtdIns(3)P	1.64602
	LAMP1	0.2% PtdIns(3)P	0.724128
	LAMP1	1% PtdIns(3)P	2.38386	n=3
	LAMP1	1% PtdIns(3)P	2.0758
	LAMP1	1% PtdIns(3)P	2.59479
	LAMP1	1% PtdIns(5)P	1.72988	n=3
	LAMP1	1% PtdIns(5)P	0.877136
	LAMP1	1% PtdIns(5)P	1.88717

## Sheet: Fig.3
	Fig.3a					Fig.3b					Fig.3c					Fig.3d
	3-EE-SNARE + Rab (XX) +1% PtdIns(3)P					3-EE-SNARE+ Rab5 (QL) +X% PtdIns(3)P					3-EE-SNARE+ RabX (QL) +X% PtdIns(3)P					XX (SNAREs)+ Rab5 (QL) +0.2% PtdIns(3)P
	Marker	PLs	Value			Marker	PLs	Value			Marker	PLs	Value			Marker	PLs	Value
	APPL1	GDP	0.38058	n=4		APPL1	0% PtdIns(3)P	2.44742	n=3		APPL1	Rab5(QL), 0.2% PtdIns(3)P	1.11751	n=3		APPL1	3-EE-SNARE	1.11751	n=3
	APPL1	GDP	0.93028			APPL1	0% PtdIns(3)P	3.53295			APPL1	Rab5(QL), 0.2% PtdIns(3)P	1.2			APPL1	3-EE-SNARE	2.29398
	APPL1	GDP	0.9419			APPL1	0% PtdIns(3)P	2.27251			APPL1	Rab5(QL), 0.2% PtdIns(3)P	1.2			APPL1	3-EE-SNARE	1.35314
	APPL1	GDP	0.31397			APPL1	0.05% PtdIns(3)P	0.63325	n=3		APPL1	Rab5(QL), 1% PtdIns(3)P	0.068	n=3		APPL1	Syntaxin 6 + Syntaxin 13	1.31806	n=3
	APPL1	GTP	0.068	n=3		APPL1	0.05% PtdIns(3)P	2.47374			APPL1	Rab5(QL), 1% PtdIns(3)P	0.669			APPL1	Syntaxin 6 + Syntaxin 13	1.37297
	APPL1	GTP	0.669			APPL1	0.05% PtdIns(3)P	2.02632			APPL1	Rab5(QL), 1% PtdIns(3)P	1.47076			APPL1	Syntaxin 6 + Syntaxin 13	1.38257
	APPL1	GTP	1.47076			APPL1	0.2% PtdIns(3)P	1.11751	n=3		APPL1	Rab7(QL), 0.2% PtdIns(3)P	1.40537	n=3		APPL1	Syntaxin 6	0.42303	n=3
	EEA	GDP	1.35099	n=5		APPL1	0.2% PtdIns(3)P	2.29398			APPL1	Rab7(QL), 0.2% PtdIns(3)P	1.94352			APPL1	Syntaxin 6	1.84959
	EEA	GDP	0.4146			APPL1	0.2% PtdIns(3)P	1.35314			APPL1	Rab7(QL), 0.2% PtdIns(3)P	1.53739			APPL1	Syntaxin 6	2.16785
	EEA	GDP	1.01773			APPL1	1% PtdIns(3)P	0.068	n=3		APPL1	Rab7(QL), 1% PtdIns(3)P	1.06628	n=3		EEA1	3-EE-SNARE	5.95973	n=5
	EEA	GDP	1.50692			APPL1	1% PtdIns(3)P	0.669			APPL1	Rab7(QL), 1% PtdIns(3)P	0.81016			EEA1	3-EE-SNARE	3.62962
	EEA	GDP	0.25608			APPL1	1% PtdIns(3)P	1.47076			APPL1	Rab7(QL), 1% PtdIns(3)P	0.87446			EEA1	3-EE-SNARE	2.00858
	EEA	GTP	1.15905	n=5		EEA	0% PtdIns(3)P	0.78369	n=5		EEA1	Rab5(QL), 0.2% PtdIns(3)P	5.95973	n=5		EEA1	3-EE-SNARE	2.75849
	EEA	GTP	1.09902			EEA	0% PtdIns(3)P	0.316			EEA1	Rab5(QL), 0.2% PtdIns(3)P	3.62962			EEA1	3-EE-SNARE	3.25484
	EEA	GTP	0.68962			EEA	0% PtdIns(3)P	0.13458			EEA1	Rab5(QL), 0.2% PtdIns(3)P	2.00858			EEA1	Syntaxin 6 + Syntaxin 13	2.491	n=6
	EEA	GTP	3.04248			EEA	0% PtdIns(3)P	1.64199			EEA1	Rab5(QL), 0.2% PtdIns(3)P	2.75849			EEA1	Syntaxin 6 + Syntaxin 13	2.78005
	EEA	GTP	2.37803			EEA	0% PtdIns(3)P	2.2349			EEA1	Rab5(QL), 0.2% PtdIns(3)P	3.25484			EEA1	Syntaxin 6 + Syntaxin 13	3.13782
	Tfn	GDP	1.05986	n=6		EEA	0.05% PtdIns(3)P	3.46979	n=3		EEA1	Rab5(QL), 1% PtdIns(3)P	1.15905	n=5		EEA1	Syntaxin 6 + Syntaxin 13	2.68383
	Tfn	GDP	0.62698			EEA	0.05% PtdIns(3)P	2.94711			EEA1	Rab5(QL), 1% PtdIns(3)P	1.09902			EEA1	Syntaxin 6 + Syntaxin 13	3.56537
	Tfn	GDP	1.14139			EEA	0.05% PtdIns(3)P	1.05664			EEA1	Rab5(QL), 1% PtdIns(3)P	0.68962			EEA1	Syntaxin 6 + Syntaxin 13	3.08168
	Tfn	GDP	1.34891			EEA	0.2% PtdIns(3)P	5.95973	n=5		EEA1	Rab5(QL), 1% PtdIns(3)P	3.04248			EEA1	Syntaxin 6	1.99118	n=4
	Tfn	GDP	1.00032			EEA	0.2% PtdIns(3)P	3.62962			EEA1	Rab5(QL), 1% PtdIns(3)P	2.37803			EEA1	Syntaxin 6	1.53023
	Tfn	GDP	0.68133			EEA	0.2% PtdIns(3)P	2.00858			EEA1	Rab7(QL), 0.2% PtdIns(3)P	1.70545	n=4		EEA1	Syntaxin 6	0.78226
	Tfn	GTP	1.93034	n=6		EEA	0.2% PtdIns(3)P	2.75849			EEA1	Rab7(QL), 0.2% PtdIns(3)P	1.21894			EEA1	Syntaxin 6	1.8064
	Tfn	GTP	3.31883			EEA	0.2% PtdIns(3)P	3.25484			EEA1	Rab7(QL), 0.2% PtdIns(3)P	1.42521			Tfn	3-EE-SNARE	0.55314	n=6
	Tfn	GTP	1.17444			EEA	1% PtdIns(3)P	1.15905	n=5		EEA1	Rab7(QL), 0.2% PtdIns(3)P	2.03465			Tfn	3-EE-SNARE	1.08719
	Tfn	GTP	2.00185			EEA	1% PtdIns(3)P	1.09902			EEA1	Rab7(QL), 1% PtdIns(3)P	1.27313	n=3		Tfn	3-EE-SNARE	1.21268
	Tfn	GTP	0.77015			EEA	1% PtdIns(3)P	0.68962			EEA1	Rab7(QL), 1% PtdIns(3)P	0.6339			Tfn	3-EE-SNARE	0.65007
	Tfn	GTP	0.85926			EEA	1% PtdIns(3)P	3.04248			EEA1	Rab7(QL), 1% PtdIns(3)P	3.27872			Tfn	3-EE-SNARE	2.37957
	MPR	GDP	3.20364	n=3		EEA	1% PtdIns(3)P	2.37803			Tfn	Rab5(QL), 0.2% PtdIns(3)P	0.55314	n=6		Tfn	3-EE-SNARE	0.27852
	MPR	GDP	1.94901			EGF	0% PtdIns(3)P	1.13563	n=3		Tfn	Rab5(QL), 0.2% PtdIns(3)P	1.08719			Tfn	Syntaxin 6 + Syntaxin 13	1.45924	n=4
	MPR	GDP	2.53856			EGF	0% PtdIns(3)P	1.29583			Tfn	Rab5(QL), 0.2% PtdIns(3)P	1.21268			Tfn	Syntaxin 6 + Syntaxin 13	2.43979
	MPR	GTP	2.71538	n=4		EGF	0% PtdIns(3)P	0.17346			Tfn	Rab5(QL), 0.2% PtdIns(3)P	0.65007			Tfn	Syntaxin 6 + Syntaxin 13	1.65141
	MPR	GTP	3.08096			EGF	0.05% PtdIns(3)P	1.1891	n=5		Tfn	Rab5(QL), 0.2% PtdIns(3)P	2.37957			Tfn	Syntaxin 6 + Syntaxin 13	1.85926
	MPR	GTP	2.16497			EGF	0.05% PtdIns(3)P	2.17353			Tfn	Rab5(QL), 0.2% PtdIns(3)P	0.27852			Tfn	Syntaxin 6	1.52114	n=3
	MPR	GTP	3.64112			EGF	0.05% PtdIns(3)P	3.70894			Tfn	Rab5(QL), 1% PtdIns(3)P	1.93034	n=6		Tfn	Syntaxin 6	1.88459
	LBPA	GDP	1.92209	n=4		EGF	0.05% PtdIns(3)P	1.55498			Tfn	Rab5(QL), 1% PtdIns(3)P	3.31883			Tfn	Syntaxin 6	1.90511
	LBPA	GDP	2.43652			EGF	0.05% PtdIns(3)P	1.61692			Tfn	Rab5(QL), 1% PtdIns(3)P	1.17444			MPR	3-EE-SNARE	1.48276	n=3
	LBPA	GDP	1.62813			EGF	0.2% PtdIns(3)P	3.34677	n=4		Tfn	Rab5(QL), 1% PtdIns(3)P	2.00185			MPR	3-EE-SNARE	3.20416
	LBPA	GDP	2.99477			EGF	0.2% PtdIns(3)P	2.84298			Tfn	Rab5(QL), 1% PtdIns(3)P	0.77015			MPR	3-EE-SNARE	2.75487
	LBPA	GTP	2.73761	n=7		EGF	0.2% PtdIns(3)P	3.92511			Tfn	Rab5(QL), 1% PtdIns(3)P	0.85926			MPR	Syntaxin 6 + Syntaxin 13	2.68115	n=5
	LBPA	GTP	1.67708			EGF	0.2% PtdIns(3)P	3.64879			Tfn	Rab7(QL), 0.2% PtdIns(3)P	1.65072	n=3		MPR	Syntaxin 6 + Syntaxin 13	1.58325
	LBPA	GTP	5.96655			EGF	1% PtdIns(3)P	0	n=4		Tfn	Rab7(QL), 0.2% PtdIns(3)P	1.48438			MPR	Syntaxin 6 + Syntaxin 13	3.83154
	LBPA	GTP	6.00521			EGF	1% PtdIns(3)P	0.37184			Tfn	Rab7(QL), 0.2% PtdIns(3)P	1.2923			MPR	Syntaxin 6 + Syntaxin 13	3.77189
	LBPA	GTP	7.3532			EGF	1% PtdIns(3)P	1.87174			Tfn	Rab7(QL), 1% PtdIns(3)P	1.97501	n=5		MPR	Syntaxin 6 + Syntaxin 13	3.10443
	LBPA	GTP	3.94422			EGF	1% PtdIns(3)P	1.09864			Tfn	Rab7(QL), 1% PtdIns(3)P	1.35773			MPR	Syntaxin 6	2.68115	n=5
	LBPA	GTP	2.69792			Tfn	0% PtdIns(3)P	0	n=7		Tfn	Rab7(QL), 1% PtdIns(3)P	0.35472			MPR	Syntaxin 6	1.58325
	LAMP1	GDP	2.00964	n=3		Tfn	0% PtdIns(3)P	0.25785			Tfn	Rab7(QL), 1% PtdIns(3)P	1.7902			MPR	Syntaxin 6	4.83154
	LAMP1	GDP	1.15293			Tfn	0% PtdIns(3)P	1.41705			Tfn	Rab7(QL), 1% PtdIns(3)P	2.01816			MPR	Syntaxin 6	3.77189
	LAMP1	GDP	1.81416			Tfn	0% PtdIns(3)P	1.91086			MPR	Rab5(QL), 0.2% PtdIns(3)P	1.48276	n=3		MPR	Syntaxin 6	3.10443
	LAMP1	GTP	2.33529	n=6		Tfn	0% PtdIns(3)P	3.22203			MPR	Rab5(QL), 0.2% PtdIns(3)P	3.20416			LBPA	3-EE-SNARE	3.05172	n=4
	LAMP1	GTP	2.41531			Tfn	0% PtdIns(3)P	2.4729			MPR	Rab5(QL), 0.2% PtdIns(3)P	2.75487			LBPA	3-EE-SNARE	2.38665
	LAMP1	GTP	1.35801			Tfn	0% PtdIns(3)P	1.37582			MPR	Rab5(QL), 1% PtdIns(3)P	2.71538	n=4		LBPA	3-EE-SNARE	3.1026
	LAMP1	GTP	5.29472			Tfn	0.05% PtdIns(3)P	0	n=5		MPR	Rab5(QL), 1% PtdIns(3)P	3.08096			LBPA	3-EE-SNARE	2.18215
	LAMP1	GTP	6.492			Tfn	0.05% PtdIns(3)P	0.51391			MPR	Rab5(QL), 1% PtdIns(3)P	2.16497			LBPA	Syntaxin 6 + Syntaxin 13	1.76224	n=5
	LAMP1	GTP	5.74843			Tfn	0.05% PtdIns(3)P	2.39946			MPR	Rab5(QL), 1% PtdIns(3)P	3.64112			LBPA	Syntaxin 6 + Syntaxin 13	2.19996
						Tfn	0.05% PtdIns(3)P	0.28			MPR	Rab7(QL), 0.2% PtdIns(3)P	3.67656	n=3		LBPA	Syntaxin 6 + Syntaxin 13	3.50405
						Tfn	0.05% PtdIns(3)P	0			MPR	Rab7(QL), 0.2% PtdIns(3)P	3.6965			LBPA	Syntaxin 6 + Syntaxin 13	2.63778
						Tfn	0.2% PtdIns(3)P	0.55314	n=6		MPR	Rab7(QL), 0.2% PtdIns(3)P	2.65959			LBPA	Syntaxin 6 + Syntaxin 13	3.51535
						Tfn	0.2% PtdIns(3)P	1.08719			MPR	Rab7(QL), 1% PtdIns(3)P	2.14186	n=4		LBPA	Syntaxin 6	5.24242	n=3
						Tfn	0.2% PtdIns(3)P	1.21268			MPR	Rab7(QL), 1% PtdIns(3)P	3.02999			LBPA	Syntaxin 6	3.08332
						Tfn	0.2% PtdIns(3)P	0.65007			MPR	Rab7(QL), 1% PtdIns(3)P	1.84914			LBPA	Syntaxin 6	3.26412
						Tfn	0.2% PtdIns(3)P	2.37957			MPR	Rab7(QL), 1% PtdIns(3)P	2.89576			LAMP1	3-EE-SNARE	2.03793	n=3
						Tfn	0.2% PtdIns(3)P	0.27852			LBPA	Rab5(QL), 0.2% PtdIns(3)P	3.05172	n=4		LAMP1	3-EE-SNARE	1.85326
						Tfn	1% PtdIns(3)P	1.93034	n=6		LBPA	Rab5(QL), 0.2% PtdIns(3)P	2.38665			LAMP1	3-EE-SNARE	1.44826
						Tfn	1% PtdIns(3)P	3.31883			LBPA	Rab5(QL), 0.2% PtdIns(3)P	3.1026			LAMP1	Syntaxin 6 + Syntaxin 13	2.06646	n=3
						Tfn	1% PtdIns(3)P	1.17444			LBPA	Rab5(QL), 0.2% PtdIns(3)P	2.18215			LAMP1	Syntaxin 6 + Syntaxin 13	1.9248
						Tfn	1% PtdIns(3)P	2.00185			LBPA	Rab5(QL), 1% PtdIns(3)P	2.73761	n=7		LAMP1	Syntaxin 6 + Syntaxin 13	2.10373
						Tfn	1% PtdIns(3)P	0.77015			LBPA	Rab5(QL), 1% PtdIns(3)P	1.67708			LAMP1	Syntaxin 6	1.77369	n=3
						Tfn	1% PtdIns(3)P	0.85926			LBPA	Rab5(QL), 1% PtdIns(3)P	5.96655			LAMP1	Syntaxin 6	1.91059
						Rab11	0% PtdIns(3)P	1.02014	n=4		LBPA	Rab5(QL), 1% PtdIns(3)P	6.00521			LAMP1	Syntaxin 6	2.00146
						Rab11	0% PtdIns(3)P	0.88412			LBPA	Rab5(QL), 1% PtdIns(3)P	7.3532
						Rab11	0% PtdIns(3)P	0			LBPA	Rab5(QL), 1% PtdIns(3)P	3.94422
						Rab11	0% PtdIns(3)P	0.31206			LBPA	Rab5(QL), 1% PtdIns(3)P	2.69792
						Rab11	0.05% PtdIns(3)P	1.89463	n=3		LBPA	Rab7(QL), 0.2% PtdIns(3)P	2.0818	n=4
						Rab11	0.05% PtdIns(3)P	1.48737			LBPA	Rab7(QL), 0.2% PtdIns(3)P	2.48727
						Rab11	0.05% PtdIns(3)P	1.08263			LBPA	Rab7(QL), 0.2% PtdIns(3)P	2.72983
						Rab11	0.2% PtdIns(3)P	2.26913	n=3		LBPA	Rab7(QL), 0.2% PtdIns(3)P	2.88777
						Rab11	0.2% PtdIns(3)P	2.42335			LBPA	Rab7(QL), 1% PtdIns(3)P	2.63572	n=3
						Rab11	0.2% PtdIns(3)P	0.9916			LBPA	Rab7(QL), 1% PtdIns(3)P	2.69177
						Rab11	1% PtdIns(3)P	2.63366	n=4		LBPA	Rab7(QL), 1% PtdIns(3)P	3.25568
						Rab11	1% PtdIns(3)P	0.40807			LAMP1	Rab5(QL), 0.2% PtdIns(3)P	2.03793	n=3
						Rab11	1% PtdIns(3)P	0.92258			LAMP1	Rab5(QL), 0.2% PtdIns(3)P	1.85326
						Rab11	1% PtdIns(3)P	0.8289			LAMP1	Rab5(QL), 0.2% PtdIns(3)P	1.44826
						MPR	0% PtdIns(3)P	2.78621	n=5		LAMP1	Rab5(QL), 1% PtdIns(3)P	2.33529	n=5
						MPR	0% PtdIns(3)P	2.11974			LAMP1	Rab5(QL), 1% PtdIns(3)P	2.41531
						MPR	0% PtdIns(3)P	3.7062			LAMP1	Rab5(QL), 1% PtdIns(3)P	1.35801
						MPR	0% PtdIns(3)P	1.17801			LAMP1	Rab5(QL), 1% PtdIns(3)P	5.29472
						MPR	0% PtdIns(3)P	2.13623			LAMP1	Rab5(QL), 1% PtdIns(3)P	6.492
						MPR	0.05% PtdIns(3)P	1.28035	n=4		LAMP1	Rab5(QL), 1% PtdIns(3)P	5.74843	n=4
						MPR	0.05% PtdIns(3)P	4.24316			LAMP1	Rab7(QL), 0.2% PtdIns(3)P	2.0827
						MPR	0.05% PtdIns(3)P	3.26676			LAMP1	Rab7(QL), 0.2% PtdIns(3)P	1.9598
						MPR	0.05% PtdIns(3)P	3.42535			LAMP1	Rab7(QL), 0.2% PtdIns(3)P	3.35723
						MPR	0.2% PtdIns(3)P	1.48276	n=3		LAMP1	Rab7(QL), 1% PtdIns(3)P	3.97456	n=5
						MPR	0.2% PtdIns(3)P	3.20416			LAMP1	Rab7(QL), 1% PtdIns(3)P	2.75365
						MPR	0.2% PtdIns(3)P	2.75487			LAMP1	Rab7(QL), 1% PtdIns(3)P	3.37152
						MPR	1% PtdIns(3)P	2.71538	n=4		LAMP1	Rab7(QL), 1% PtdIns(3)P	2.62684
						MPR	1% PtdIns(3)P	3.08096			LAMP1	Rab7(QL), 1% PtdIns(3)P	5.18969
						MPR	1% PtdIns(3)P	2.16497
						MPR	1% PtdIns(3)P	3.64112
						LBPA	0% PtdIns(3)P	2.04299	n=5
						LBPA	0% PtdIns(3)P	2.65015
						LBPA	0% PtdIns(3)P	1.04567
						LBPA	0% PtdIns(3)P	3.76079
						LBPA	0% PtdIns(3)P	1.88617
						LBPA	0.05% PtdIns(3)P	1.67714	n=3
						LBPA	0.05% PtdIns(3)P	2.06842
						LBPA	0.05% PtdIns(3)P	2.79864
						LBPA	0.2% PtdIns(3)P	3.05172	n=4
						LBPA	0.2% PtdIns(3)P	2.38665
						LBPA	0.2% PtdIns(3)P	3.1026
						LBPA	0.2% PtdIns(3)P	2.18215
						LBPA	1% PtdIns(3)P	2.73761	n=7
						LBPA	1% PtdIns(3)P	1.67708
						LBPA	1% PtdIns(3)P	5.96655
						LBPA	1% PtdIns(3)P	6.00521
						LBPA	1% PtdIns(3)P	7.3532
						LBPA	1% PtdIns(3)P	3.94422
						LBPA	1% PtdIns(3)P	2.69792
						LAMP1	0% PtdIns(3)P	0.453	n=3
						LAMP1	0% PtdIns(3)P	1.15324
						LAMP1	0% PtdIns(3)P	1.98749
						LAMP1	0.05% PtdIns(3)P	0.4982	n=4
						LAMP1	0.05% PtdIns(3)P	1.20337
						LAMP1	0.05% PtdIns(3)P	2.46821
						LAMP1	0.05% PtdIns(3)P	2.2482
						LAMP1	0.2% PtdIns(3)P	2.03793	n=3
						LAMP1	0.2% PtdIns(3)P	1.85326
						LAMP1	0.2% PtdIns(3)P	1.44826
						LAMP1	1% PtdIns(3)P	2.33529	n=6
						LAMP1	1% PtdIns(3)P	2.41531
						LAMP1	1% PtdIns(3)P	1.35801
						LAMP1	1% PtdIns(3)P	5.29472
						LAMP1	1% PtdIns(3)P	6.492
						LAMP1	1% PtdIns(3)P	5.74843

## Sheet: Fig.4
	Fig.4a
	1% PtdIns(3)P
	-	+
exp. 1	1.451	0.764
exp. 2	1.723	1.214
exp. 3	1.374	0.853
exp. 4	1.582	1.053
Ave.	1.5325	0.971
n=4
	Fig.4c
	Control IgG	Immunodepletion of
		EEA1	Hrs	Rabankyrin5	Rabenosyn-5	On ice
exp. 1	1	0.499	0.624	0.522	0.415	0.196
exp. 2	1	0.575	0.587	0.411	0.646	0.23
exp. 3	1	0.589	0.599	0.418	0.321	0.204
exp. 4	1	0.411	0.502	0.368	0.211	0.098
Ave.	1	0.5185	0.578	0.42975	0.39825	0.182
n=4
	Fig.4d
	Control IgG	Immunodepletion of
		EEA1	Hrs	Rabankyrin5	Rabenosyn-5
exp. 1	1	0.689	0.807	0.684	1.204
exp. 2	1	0.859	0.837	0.704	1.624
exp. 3	1	0.815	1.289	0.891	1.493
exp. 4	1	1.1	1.581	1.024	1.678
Ave.	1	0.86575	1.1285	0.82575	1.49975
n=4
	Fig.4e
	0% PtdIns(3)P		0.2% PtdIns(3)P		1% PtdIns(3)P
	Control	RBNS-5 ID	Control	RBNS-5 ID	Control	RBNS-5 ID
exp. 1	1	1.005	1.581	0.997	0.991	1.188
exp. 2	1	1.235	1.218	1.454	1.102	1.361
exp. 3	1	0.925	1.418	1.187	1.301	1.518
exp. 4	1	1.15	1.491	1.075	1.165	1.421
Ave.	1	1.07875	1.427	1.17825	1.13975	1.372
n=4
	Fig.4h
	PtdIns(3)P Conc.
	0	0.0005	0.002	0.01
exp. 1	1	1.20452	1.89746	1.9375
exp. 2	1	1.41372	3.54076	3.13316
exp. 3	1	1.10306	2.39643	2.35426
exp. 4	1	0.867753	0.690638	0.670686
Ave.	1	1.14726	2.13132	2.0239
n=4

## Sheet: Fig.5
											Fig.5c					Fig.5d
											3-EE-SNARE + Rab5(QL) +1% PtdIns(3)P					4-EE-SNARE and/or Rab5(QL) and/or 0.2% PtdIns(3.5)P2
											Marker	PLs	Value			Marker	PLs	Value
											APPL1	Control	0.068	n=3		APPL1	Only 4-EE-SNARE	3.00942	n=4
											APPL1	Control	0.669			APPL1	Only 4-EE-SNARE	1.42201
											APPL1	Control	1.47076			APPL1	Only 4-EE-SNARE	1.77058
											APPL1	YM-201636	0.84577	n=3		APPL1	Only 4-EE-SNARE	2.02632
											APPL1	YM-201636	1.92224			APPL1	0.2% PtdIns(3.5)P2	3.14432	n=3
											APPL1	YM-201636	2.07575			APPL1	0.2% PtdIns(3.5)P2	2.259
											EEA1	Control	1.15905	n=5		APPL1	0.2% PtdIns(3.5)P2	2.79711
											EEA1	Control	1.09902			APPL1	Rab5(QL)+0.2% PtdIns(3.5)P2	2.015	n=3
											EEA1	Control	0.68962			APPL1	Rab5(QL)+0.2% PtdIns(3.5)P2	2.37725
											EEA1	Control	3.04248			APPL1	Rab5(QL)+0.2% PtdIns(3.5)P2	2.0433
											EEA1	Control	2.37803			EEA1	Only 4-EE-SNARE	2.40568	n=5
											EEA1	YM-201636	2.36171	n=4		EEA1	Only 4-EE-SNARE	4.44876
											EEA1	YM-201636	2.55418			EEA1	Only 4-EE-SNARE	3.58246
											EEA1	YM-201636	0.54152			EEA1	Only 4-EE-SNARE	3.69442
											EEA1	YM-201636	2.12194			EEA1	Only 4-EE-SNARE	4.59744
											Tfn	Control	1.93034	n=6		EEA1	0.2% PtdIns(3.5)P2	2.76647	n=5
											Tfn	Control	3.31883			EEA1	0.2% PtdIns(3.5)P2	2.50528
											Tfn	Control	1.17444			EEA1	0.2% PtdIns(3.5)P2	3.22563
											Tfn	Control	2.00185			EEA1	0.2% PtdIns(3.5)P2	3.861
											Tfn	Control	0.77015			EEA1	0.2% PtdIns(3.5)P2	2.7987
											Tfn	Control	0.85926			EEA1	Rab5(QL)+0.2% PtdIns(3.5)P2	1.18229	n=7
											Tfn	YM-201636	1.42668	n=5		EEA1	Rab5(QL)+0.2% PtdIns(3.5)P2	0.99
											Tfn	YM-201636	2.91041			EEA1	Rab5(QL)+0.2% PtdIns(3.5)P2	1.4399
											Tfn	YM-201636	2.60571			EEA1	Rab5(QL)+0.2% PtdIns(3.5)P2	0.784
											Tfn	YM-201636	1.69515			EEA1	Rab5(QL)+0.2% PtdIns(3.5)P2	2.396
											Tfn	YM-201636	1.17207			EEA1	Rab5(QL)+0.2% PtdIns(3.5)P2	0
											MPR	Control	2.71538	n=4		EEA1	Rab5(QL)+0.2% PtdIns(3.5)P2	2.1394
											MPR	Control	3.08096			Tfn	Only 4-EE-SNARE	4.95462	n=8
											MPR	Control	2.16497			Tfn	Only 4-EE-SNARE	1.61688
											MPR	Control	3.64112			Tfn	Only 4-EE-SNARE	4.75914
											MPR	YM-201636	2.34224	n=3		Tfn	Only 4-EE-SNARE	3.45528
											MPR	YM-201636	1.87379			Tfn	Only 4-EE-SNARE	1.61692
											MPR	YM-201636	1.37321			Tfn	Only 4-EE-SNARE	2.93297
											LBPA	Control	2.73761	n=7		Tfn	Only 4-EE-SNARE	1.97061
											LBPA	Control	1.67708			Tfn	Only 4-EE-SNARE	1.72767
											LBPA	Control	5.96655			Tfn	0.2% PtdIns(3.5)P2	1.8451	n=4
											LBPA	Control	6.00521			Tfn	0.2% PtdIns(3.5)P2	2.313
											LBPA	Control	7.3532			Tfn	0.2% PtdIns(3.5)P2	3.048
											LBPA	Control	3.94422			Tfn	0.2% PtdIns(3.5)P2	2.896
											LBPA	Control	2.69792			Tfn	Rab5(QL)+0.2% PtdIns(3.5)P2	1.603	n=6
											LBPA	YM-201636	1.41563	n=3		Tfn	Rab5(QL)+0.2% PtdIns(3.5)P2	2.1112
											LBPA	YM-201636	0.88017			Tfn	Rab5(QL)+0.2% PtdIns(3.5)P2	3.08259
											LBPA	YM-201636	1.49886			Tfn	Rab5(QL)+0.2% PtdIns(3.5)P2	4.1
											LAMP1	Control	2.33529	n=6		Tfn	Rab5(QL)+0.2% PtdIns(3.5)P2	2.616
											LAMP1	Control	2.41531			Tfn	Rab5(QL)+0.2% PtdIns(3.5)P2	1.778
											LAMP1	Control	1.35801			MPR	Only 4-EE-SNARE	2.63476	n=3
											LAMP1	Control	5.29472			MPR	Only 4-EE-SNARE	3.74138
											LAMP1	Control	6.492			MPR	Only 4-EE-SNARE	1.90069
											LAMP1	Control	5.74843			MPR	0.2% PtdIns(3.5)P2	3.118	n=3
											LAMP1	YM-201636	1.45386	n=4		MPR	0.2% PtdIns(3.5)P2	2.632
											LAMP1	YM-201636	2.35494			MPR	0.2% PtdIns(3.5)P2	3.2658
											LAMP1	YM-201636	1.30418			MPR	Rab5(QL)+0.2% PtdIns(3.5)P2	2.4837	n=5
											LAMP1	YM-201636	1.01424			MPR	Rab5(QL)+0.2% PtdIns(3.5)P2	1.648
																MPR	Rab5(QL)+0.2% PtdIns(3.5)P2	2.9611
																MPR	Rab5(QL)+0.2% PtdIns(3.5)P2	3.59
																MPR	Rab5(QL)+0.2% PtdIns(3.5)P2	3.547
																LBPA	Only 4-EE-SNARE	1.07356	n=4
																LBPA	Only 4-EE-SNARE	1.34895
																LBPA	Only 4-EE-SNARE	2.06838
																LBPA	Only 4-EE-SNARE	1.46579
																LBPA	0.2% PtdIns(3.5)P2	2.097	n=4
																LBPA	0.2% PtdIns(3.5)P2	0.876
																LBPA	0.2% PtdIns(3.5)P2	1.75296
																LBPA	0.2% PtdIns(3.5)P2	1.34763
																LBPA	Rab5(QL)+0.2% PtdIns(3.5)P2	2.3696	n=3
																LBPA	Rab5(QL)+0.2% PtdIns(3.5)P2	0.7874
																LBPA	Rab5(QL)+0.2% PtdIns(3.5)P2	1.386
																LAMP1	Only 4-EE-SNARE	2.03775	n=3
																LAMP1	Only 4-EE-SNARE	0.1476
																LAMP1	Only 4-EE-SNARE	1.00443
																LAMP1	0.2% PtdIns(3.5)P2	1.4468	n=5
																LAMP1	0.2% PtdIns(3.5)P2	2.6776
																LAMP1	0.2% PtdIns(3.5)P2	2.059
																LAMP1	0.2% PtdIns(3.5)P2	2.869
																LAMP1	0.2% PtdIns(3.5)P2	2.5718
																LAMP1	Rab5(QL)+0.2% PtdIns(3.5)P2	2.914	n=5
																LAMP1	Rab5(QL)+0.2% PtdIns(3.5)P2	3.2944
																LAMP1	Rab5(QL)+0.2% PtdIns(3.5)P2	2.37
																LAMP1	Rab5(QL)+0.2% PtdIns(3.5)P2	1.5637
																LAMP1	Rab5(QL)+0.2% PtdIns(3.5)P2	1.38228

## Sheet: Fig. S2
												Fig.S2d
												X% PtdIns(3)P
												Marker	liposome	Value
												APPL1	0.05% PtdIns(3)P	1.36095	n=4
												APPL1	0.05% PtdIns(3)P	3.09105
												APPL1	0.05% PtdIns(3)P	0.467617
												APPL1	0.05% PtdIns(3)P	0
												APPL1	0.2% PtdIns(3)P	2.02638	n=5
												APPL1	0.2% PtdIns(3)P	3.19951
												APPL1	0.2% PtdIns(3)P	0.759878
												APPL1	0.2% PtdIns(3)P	1.13982
												APPL1	0.2% PtdIns(3)P	1.91966
												APPL1	1% PtdIns(3)P	1.38158	n=5
												APPL1	1% PtdIns(3)P	1.03033
												APPL1	1% PtdIns(3)P	1.88497
												APPL1	1% PtdIns(3)P	1.13982
												APPL1	1% PtdIns(3)P	1.91966
												APPL1	1% PtdIns(5)P	0.864316	n=4
												APPL1	1% PtdIns(5)P	2.00407
												APPL1	1% PtdIns(5)P	1.01317
												APPL1	1% PtdIns(5)P	1.42477
												EEA	0.05% PtdIns(3)P	1.07754	n=4
												EEA	0.05% PtdIns(3)P	2.94155
												EEA	0.05% PtdIns(3)P	0.884166
												EEA	0.05% PtdIns(3)P	1.42193
												EEA	0.2% PtdIns(3)P	0	n=8
												EEA	0.2% PtdIns(3)P	2.1219
												EEA	0.2% PtdIns(3)P	0.594504
												EEA	0.2% PtdIns(3)P	1.91564
												EEA	0.2% PtdIns(3)P	0
												EEA	0.2% PtdIns(3)P	1.75328
												EEA	0.2% PtdIns(3)P	1.28904
												EEA	0.2% PtdIns(3)P	1.59635
												EEA	1% PtdIns(3)P	0.632681	n=8
												EEA	1% PtdIns(3)P	4.59758
												EEA	1% PtdIns(3)P	0.725898
												EEA	1% PtdIns(3)P	2.37796
												EEA	1% PtdIns(3)P	2.75842
												EEA	1% PtdIns(3)P	0.919475
												EEA	1% PtdIns(3)P	0
												EEA	1% PtdIns(3)P	2.55416
												EEA	1% PtdIns(5)P	1.13674	n=5
												EEA	1% PtdIns(5)P	0.496129
												EEA	1% PtdIns(5)P	2.37797
												EEA	1% PtdIns(5)P	0.872946
												EEA	1% PtdIns(5)P	1.68201
												Tfn	0.05% PtdIns(3)P	1.06879	n=3
												Tfn	0.05% PtdIns(3)P	0.783336
												Tfn	0.05% PtdIns(3)P	2.88267
												Tfn	0.2% PtdIns(3)P	1.82781	n=6
												Tfn	0.2% PtdIns(3)P	1.27391
												Tfn	0.2% PtdIns(3)P	1.06878
												Tfn	0.2% PtdIns(3)P	2.27918
												Tfn	0.2% PtdIns(3)P	1.65944
												Tfn	0.2% PtdIns(3)P	0.527685
												Tfn	1% PtdIns(3)P	0	n=9
												Tfn	1% PtdIns(3)P	1.1465
												Tfn	1% PtdIns(3)P	2.16616
												Tfn	1% PtdIns(3)P	3.13061
												Tfn	1% PtdIns(3)P	1.73237
												Tfn	1% PtdIns(3)P	3.03168
												Tfn	1% PtdIns(3)P	0.529905
												Tfn	1% PtdIns(3)P	1.4224
												Tfn	1% PtdIns(3)P	2.91941
												Tfn	1% PtdIns(5)P	0.335414	n=3
												Tfn	1% PtdIns(5)P	0.764343
												Tfn	1% PtdIns(5)P	1.42774
												MPR	0.05% PtdIns(3)P	0.745159	n=4
												MPR	0.05% PtdIns(3)P	1.30605
												MPR	0.05% PtdIns(3)P	0.534029
												MPR	0.05% PtdIns(3)P	0.678849
												MPR	0.2% PtdIns(3)P	2.58407	n=5
												MPR	0.2% PtdIns(3)P	0.988963
												MPR	0.2% PtdIns(3)P	1.84858
												MPR	0.2% PtdIns(3)P	0.936896
												MPR	0.2% PtdIns(3)P	1.04712
												MPR	1% PtdIns(3)P	0	n=6
												MPR	1% PtdIns(3)P	2.73859
												MPR	1% PtdIns(3)P	0
												MPR	1% PtdIns(3)P	1.35768
												MPR	1% PtdIns(3)P	3.50823
												MPR	1% PtdIns(3)P	1.49259
												MPR	1% PtdIns(5)P	0.35921	n=3
												MPR	1% PtdIns(5)P	0.667538
												MPR	1% PtdIns(5)P	1.40533
												LBPA	0.05% PtdIns(3)P	1.34897	n=3
												LBPA	0.05% PtdIns(3)P	0.775651
												LBPA	0.05% PtdIns(3)P	0.947361
												LBPA	0.2% PtdIns(3)P	0.488598	n=4
												LBPA	0.2% PtdIns(3)P	0.969563
												LBPA	0.2% PtdIns(3)P	3.01219
												LBPA	0.2% PtdIns(3)P	1.13857
												LBPA	1% PtdIns(3)P	0	n=7
												LBPA	1% PtdIns(3)P	0
												LBPA	1% PtdIns(3)P	0.747603
												LBPA	1% PtdIns(3)P	2.88615
												LBPA	1% PtdIns(3)P	1.74796
												LBPA	1% PtdIns(3)P	1.22472
												LBPA	1% PtdIns(3)P	0.427948
												LBPA	1% PtdIns(5)P	1.70473	n=3
												LBPA	1% PtdIns(5)P	0.456263
												LBPA	1% PtdIns(5)P	0.861829
												LAMP1	0.05% PtdIns(3)P	0.695436	n=3
												LAMP1	0.05% PtdIns(3)P	1.50058
												LAMP1	0.05% PtdIns(3)P	2.25086
												LAMP1	0.2% PtdIns(3)P	0	n=5
												LAMP1	0.2% PtdIns(3)P	1.39943
												LAMP1	0.2% PtdIns(3)P	0.869543
												LAMP1	0.2% PtdIns(3)P	2.05867
												LAMP1	0.2% PtdIns(3)P	0.906854
												LAMP1	1% PtdIns(3)P	0.542134	n=5
												LAMP1	1% PtdIns(3)P	1.63215
												LAMP1	1% PtdIns(3)P	1.15326
												LAMP1	1% PtdIns(3)P	1.86823
												LAMP1	1% PtdIns(3)P	2.59467
												LAMP1	1% PtdIns(5)P	2.32081	n=3
												LAMP1	1% PtdIns(5)P	1.32124
												LAMP1	1% PtdIns(5)P	0.950757

## Sheet: Fig. S3
										Fig.S3g
										Rab5(XX)
										Marker	PLs	Value
										APPL1	GDP	1.1765	n=3
										APPL1	GDP	0.32559
										APPL1	GDP	1.4286
										APPL1	Q79L	1.3334	n=4
										APPL1	Q79L	1.7632
										APPL1	Q79L	0.25
										APPL1	Q79L	0.875
										EEA	GDP	0.2	n=3
										EEA	GDP	1.0101
										EEA	GDP	1.1111
										EEA	Q79L	0.28	n=3
										EEA	Q79L	1.0769
										EEA	Q79L	0.86207
										Tfn	GDP	1.66664	n=3
										Tfn	GDP	0.72464
										Tfn	GDP	0.23694
										Tfn	Q79L	0.8986	n=4
										Tfn	Q79L	2.0202
										Tfn	Q79L	1.6949
										Tfn	Q79L	0.6144
										M6P	GDP	1.1578	n=3
										M6P	GDP	0.2346
										M6P	GDP	0.854
										M6P	Q79L	2.2259	n=3
										M6P	Q79L	1.2346
										M6P	Q79L	0.90773
										LBPA	GDP	0.9009	n=3
										LBPA	GDP	0.7038
										LBPA	GDP	1.2
										LBPA	Q79L	0.7874	n=4
										LBPA	Q79L	1.5625
										LBPA	Q79L	3.8543
										LBPA	Q79L	0.83487
										LAMP1	GDP	2.01344	n=3
										LAMP1	GDP	1.47824
										LAMP1	GDP	0
										LAMP1	Q79L	0.64	n=4
										LAMP1	Q79L	2.2472
										LAMP1	Q79L	0.4
										LAMP1	Q79L	1.3058

## Sheet: Fig. S4
	Fig.S4a
	Rab5(XX) + 1% PtdIns(3)P
	Marker	PLs	Value
	APPL1	GDP	1.59974	n=3
	APPL1	GDP	1.52932
	APPL1	GDP	0.70686
	APPL1	Q79L	2.02614	n=4
	APPL1	Q79L	1.29343
	APPL1	Q79L	1.10529
	APPL1	Q79L	1.19666
	EEA	GDP	1.43672	n=3
	EEA	GDP	1.32621
	EEA	GDP	0.90146
	EEA	Q79L	0.76624	n=5
	EEA	Q79L	2.37803
	EEA	Q79L	0.81134
	EEA	Q79L	2.45417
	EEA	Q79L	2.09774
	Tfn	GDP	1.37085	n=6
	Tfn	GDP	0.97013
	Tfn	GDP	1.99135
	Tfn	GDP	3.64496
	Tfn	GDP	1.05097
	Tfn	GDP	0.65345
	Tfn	Q79L	1.00278	n=5
	Tfn	Q79L	2.17444
	Tfn	Q79L	0.58933
	Tfn	Q79L	2.74165
	Tfn	Q79L	2.12557
	MPR	GDP	1.05401	n=3
	MPR	GDP	1.19558
	MPR	GDP	0.93145
	MPR	Q79L	1.72882	n=4
	MPR	Q79L	2.25653
	MPR	Q79L	1.25162
	MPR	Q79L	1.38107
	LBPA	GDP	1.00408	n=6
	LBPA	GDP	0.35868
	LBPA	GDP	1.02566
	LBPA	GDP	0.89931
	LBPA	GDP	2.06842
	LBPA	GDP	0.55903
	LBPA	Q79L	1.67708	n=6
	LBPA	Q79L	1.41026
	LBPA	Q79L	2.82064
	LBPA	Q79L	1.99247
	LBPA	Q79L	0.73435
	LBPA	Q79L	0.37381
	LAMP1	GDP	2.57337	n=3
	LAMP1	GDP	1.53762
	LAMP1	GDP	0.86492
	LAMP1	Q79L	2.11098	n=4
	LAMP1	Q79L	1.35379
	LAMP1	Q79L	0.87714
	LAMP1	Q79L	2.14741

## Sheet: Fig. S5
											Fig.S5c						Fig.S5g					Fig.S5h
											2xFYVE						Rab5(QL) + 3-EE-SNARE + 1% PtdIns(3)P					X% PtdIns(3.5)P2
												PtdIns(3)P Conc.					Marker	PLs	Value			Marker	PLs	Value
												0	0.0005	0.002	0.01		APPL1	Control	0.068	n=3		APPL1	0.0001	0.7152	n=3
											exp. 1	1	1.58408	0.827502	1.9601		APPL1	Control	0.669			APPL1	0.0001	1.41373
											exp. 2	1	1.18235	1.03477	4.64917		APPL1	Control	1.47076			APPL1	0.0001	0.86845
											exp. 3	1	1.30016	0.730379	2.31088		APPL1	Rab7 KD	1.23336	n=3		APPL1	0.0005	2.0263	n=3
											exp. 4	1	0.639058	2.61174	6.34505		APPL1	Rab7 KD	1.58918			APPL1	0.0005	1.11884
											exp. 5	1	1.11297	1.10215	3.76857		APPL1	Rab7 KD	1.24451			APPL1	0.0005	2.22675
											exp. 6	1	0.750699	2.45568	7.82719		EEA1	Control	1.15905	n=5		APPL1	0.2%	1.22809	n=3
											exp. 7	1	0.493605	1.21733	5.77491		EEA1	Control	1.09902			APPL1	0.2%	0.703
											Ave.	1	1.00899	1.42565	4.66227		EEA1	Control	0.68962			APPL1	0.2%	0.5577
											n=7						EEA1	Control	3.04248			EEA1	0.0001	0.936	n=3
																	EEA1	Control	2.37803			EEA1	0.0001	0.756
											PIKfyve						EEA1	Rab7 KD	0.1531	n=4		EEA1	0.0001	0.831
												PtdIns(3)P Conc.					EEA1	Rab7 KD	0.671			EEA1	0.0005	1.59316	n=3
												0	0.0005	0.002	0.01		EEA1	Rab7 KD	1.85201			EEA1	0.0005	0.306
											exp. 1	1	1.58408	0.827502	1.9601		EEA1	Rab7 KD	0.771			EEA1	0.0005	2.282
											exp. 2	1	1.18235	1.03477	4.64917		Tfn	Control	1.93034	n=6		EEA1	0.2%	2.38659	n=3
											exp. 3	1	1.30016	0.730379	2.31088		Tfn	Control	3.31883			EEA1	0.2%	1.61607
											exp.4	1	0.639058	2.61174	6.34505		Tfn	Control	1.17444			EEA1	0.2%	0.63
											exp. 5	1	1.11297	1.10215	3.76857		Tfn	Control	2.00185			Tfn	0.0001	1.61666	n=3
											Ave.	1	1.16373	1.26131	3.80675		Tfn	Control	0.77015			Tfn	0.0001	0.439
											n=5						Tfn	Control	0.85926			Tfn	0.0001	0.3861
																	Tfn	Rab7 KD	1.82778	n=5		Tfn	0.0005	0.89815	n=3
											Rab7						Tfn	Rab7 KD	2.18885			Tfn	0.0005	1.17719
												PtdIns(3)P Conc.					Tfn	Rab7 KD	1.30126			Tfn	0.0005	0.899
												0	0.0005	0.002	0.01		Tfn	Rab7 KD	1.091			Tfn	0.2%	1.19263	n=3
											exp. 1	1	0.000433877	0.00138128	0.00670686		Tfn	Rab7 KD	0.271			Tfn	0.2%	1.3969
											exp. 2	1	1.25316	1.09288	0.734069		MPR	Control	2.71538	n=4		Tfn	0.2%	1.47866
											exp. 3	1	1.65288	1.12885	1.6439		MPR	Control	3.08096			MPR	0.0001	2.7844	n=3
											Ave.	1	0.968825	0.741037	0.794893		MPR	Control	2.16497			MPR	0.0001	1.08861
											n=3						MPR	Control	3.64112			MPR	0.0001	1
																	MPR	Rab7 KD	1.9435	n=3		MPR	0.0005	0.5086	n=4
																	MPR	Rab7 KD	1.8788			MPR	0.0005	2.9818
																	MPR	Rab7 KD	3.43745			MPR	0.0005	0.7872
																	LBPA	Control	2.73761	n=7		MPR	0.0005	2.8674
																	LBPA	Control	1.67708			MPR	0.2%	0.8019	n=5
																	LBPA	Control	5.96655			MPR	0.2%	0.6835
																	LBPA	Control	6.00521			MPR	0.2%	2.5193
																	LBPA	Control	7.3532			MPR	0.2%	2.0994
																	LBPA	Control	3.94422			MPR	0.2%	1.08858
																	LBPA	Control	2.69792			LBPA	0.0001	0.58883	n=4
																	LBPA	Rab7 KD	2.7684	n=4		LBPA	0.0001	2.42082
																	LBPA	Rab7 KD	3.06633			LBPA	0.0001	2.09153
																	LBPA	Rab7 KD	4.20125			LBPA	0.0001	0.7105
																	LBPA	Rab7 KD	3.89			LBPA	0.0005	0.8715	n=8
																	LAMP1	Control	2.33529	n=6		LBPA	0.0005	0.56345
																	LAMP1	Control	2.41531			LBPA	0.0005	2.0066
																	LAMP1	Control	1.35801			LBPA	0.0005	1.76653
																	LAMP1	Control	5.29472			LBPA	0.0005	2.17866
																	LAMP1	Control	6.492			LBPA	0.0005	1.77609
																	LAMP1	Control	5.74843			LBPA	0.0005	2.28886
																	LAMP1	Rab7 KD	6.3443	n=4		LBPA	0.0005	2.13596
																	LAMP1	Rab7 KD	2.8343			LBPA	0.2%	1.0293	n=6
																	LAMP1	Rab7 KD	3.41604			LBPA	0.2%	2.1084
																	LAMP1	Rab7 KD	2.56542			LBPA	0.2%	0.8555
																						LBPA	0.2%	1.01594
																						LBPA	0.2%	2.50696
																						LBPA	0.2%	1.1334
																						LAMP1	0.0001	0.99484	n=3
																						LAMP1	0.0001	1.17188
																						LAMP1	0.0001	0.62
																						LAMP1	0.0005	1.07124	n=3
																						LAMP1	0.0005	1.0367
																						LAMP1	0.0005	0.2992
																						LAMP1	0.2%	0.7782	n=7
																						LAMP1	0.2%	1.80515
																						LAMP1	0.2%	0.2287
																						LAMP1	0.2%	1.46961
																						LAMP1	0.2%	1.87062
																						LAMP1	0.2%	1.51465
																						LAMP1	0.2%	1.8
